# Supplementary material for: Single-Shot Multi-Frame Imaging of Femtosecond Laser-Induced Plasma Propagation
Source: Materials (Basel). 2023 Apr 21;16(8):3264. doi: 10.3390/ma16083264 (PMC10142422; doi:10.3390/ma16083264)
Supplement: Supplementary file 1 [file materials-16-03264-s001.zip]

Archive with 1 entries (1 files):
- materials-2290409-supplementary.pdf
